# Supplementary material for: Comprehensive analysis of DTYMK in pan-cancer and verification in lung adenocarcinoma
Source: Biosci Rep. 2022 Oct 18;42(10):BSR20221170. doi: 10.1042/BSR20221170 (PMC9583767; doi:10.1042/BSR20221170)
Supplement: Supplementary Figure S1 and Tables S1-S4 [file BSR-2022-1170_supp.zip]

Archive with 5 entries (5 files):
- Supplementary figure 1.tif
- Supplementary table 1.xlsx
- Supplementary table 2.xlsx
- Supplementary table 3.xlsx
- Supplementary table 4.xlsx
