# Supplementary material for: Comprehensive analysis of DTYMK in pan-cancer and verification in lung adenocarcinoma
Source: Biosci Rep. 2022 Oct 18;42(10):BSR20221170. doi: 10.1042/BSR20221170 (PMC9583767; doi:10.1042/BSR20221170)
Supplement: Supplementary Figure S1 and Tables S1-S4 [file BSR-2022-1170_supp.zip › Supplementary table 1.xlsx]

## Sheet: Sheet1
Supplementary Table 1 Association between DTYMK expression level and immune-infiltrating cells
cancer type	cell type	Cor	P value	pstar
ACC	B cell_TIMER	0.129	0.255724
BLCA	B cell_TIMER	0.01	0.83768
BRCA	B cell_TIMER	-0.071	0.0192793	*
CESC	B cell_TIMER	0.023	0.69496
CHOL	B cell_TIMER	-0.135	0.431048
COAD	B cell_TIMER	-0.102	0.0302565	*
DLBC	B cell_TIMER	-0.133	0.367741
ESCA	B cell_TIMER	-0.096	0.224966
GBM	B cell_TIMER	-0.048	0.560901
HNSC	B cell_TIMER	0.078	0.0809828
KICH	B cell_TIMER	-0.308	0.0125062	*
KIRC	B cell_TIMER	-0.084	0.0541241
KIRP	B cell_TIMER	-0.224	0.000125844	***
LGG	B cell_TIMER	0.059	0.183672
LIHC	B cell_TIMER	0.172	0.000899896	***
LUAD	B cell_TIMER	-0.329	2.29257e-14	***
LUSC	B cell_TIMER	-0.125	0.00524942	**
MESO	B cell_TIMER	-0.134	0.218954
OV	B cell_TIMER	-0.096	0.122266
PAAD	B cell_TIMER	0.002	0.975692
PCPG	B cell_TIMER	0.034	0.651079
PRAD	B cell_TIMER	-0.188	2.39461e-05	***
READ	B cell_TIMER	-0.223	0.00400859	**
SARC	B cell_TIMER	-0.122	0.0499767	*
SKCM	B cell_TIMER	-0.119	0.0100011	*
STAD	B cell_TIMER	-0.08	0.121906
TGCT	B cell_TIMER	-0.09	0.303429
THCA	B cell_TIMER	-0.195	9.78397e-06	***
THYM	B cell_TIMER	0.416	2.49057e-06	***
UCEC	B cell_TIMER	-0.103	0.0162063	*
UCS	B cell_TIMER	0.051	0.706577
UVM	B cell_TIMER	-0.356	0.00119682	**
ACC	Neutrophil_TIMER	0.3	0.00716028	**
BLCA	Neutrophil_TIMER	-0.073	0.141012
BRCA	Neutrophil_TIMER	-0.156	2.10163e-07	***
CESC	Neutrophil_TIMER	-0.288	2.97653e-07	***
CHOL	Neutrophil_TIMER	-0.247	0.14666
COAD	Neutrophil_TIMER	-0.222	1.67311e-06	***
DLBC	Neutrophil_TIMER	-0.518	0.000161348	***
ESCA	Neutrophil_TIMER	-0.201	0.0103798	*
GBM	Neutrophil_TIMER	-0.234	0.0038511	**
HNSC	Neutrophil_TIMER	-0.059	0.190602
KICH	Neutrophil_TIMER	0.145	0.248321
KIRC	Neutrophil_TIMER	-0.156	0.00030742	***
KIRP	Neutrophil_TIMER	-0.229	8.51254e-05	***
LGG	Neutrophil_TIMER	0.045	0.306101
LIHC	Neutrophil_TIMER	0.231	7.02644e-06	***
LUAD	Neutrophil_TIMER	-0.132	0.0026974	**
LUSC	Neutrophil_TIMER	-0.188	2.37638e-05	***
MESO	Neutrophil_TIMER	-0.378	0.000326922	***
OV	Neutrophil_TIMER	-0.22	0.000332511	***
PAAD	Neutrophil_TIMER	0.062	0.407661
PCPG	Neutrophil_TIMER	-0.086	0.252236
PRAD	Neutrophil_TIMER	-0.374	5.96019e-18	***
READ	Neutrophil_TIMER	-0.166	0.0329876	*
SARC	Neutrophil_TIMER	-0.122	0.0498998	*
SKCM	Neutrophil_TIMER	-0.168	0.000243628	***
STAD	Neutrophil_TIMER	-0.301	2.74828e-09	***
TGCT	Neutrophil_TIMER	-0.231	0.00715128	**
THCA	Neutrophil_TIMER	-0.32	1.58639e-13	***
THYM	Neutrophil_TIMER	-0.033	0.718725
UCEC	Neutrophil_TIMER	-0.144	0.000758182	***
UCS	Neutrophil_TIMER	-0.106	0.43495
UVM	Neutrophil_TIMER	-0.176	0.117476
ACC	T cell CD4+_TIMER	-0.018	0.873097
BLCA	T cell CD4+_TIMER	-0.088	0.0743011
BRCA	T cell CD4+_TIMER	-0.108	0.000320238	***
CESC	T cell CD4+_TIMER	-0.059	0.302382
CHOL	T cell CD4+_TIMER	-0.163	0.3413
COAD	T cell CD4+_TIMER	-0.254	3.90303e-08	***
DLBC	T cell CD4+_TIMER	-0.277	0.056838
ESCA	T cell CD4+_TIMER	-0.045	0.567823
GBM	T cell CD4+_TIMER	-0.387	8.88481e-07	***
HNSC	T cell CD4+_TIMER	-0.028	0.536147
KICH	T cell CD4+_TIMER	0.405	0.000818987	***
KIRC	T cell CD4+_TIMER	-0.201	3.28246e-06	***
KIRP	T cell CD4+_TIMER	-0.006	0.916922
LGG	T cell CD4+_TIMER	0.24	3.91264e-08	***
LIHC	T cell CD4+_TIMER	0.185	0.000343179	***
LUAD	T cell CD4+_TIMER	-0.342	1.58435e-15	***
LUSC	T cell CD4+_TIMER	-0.197	9.22877e-06	***
MESO	T cell CD4+_TIMER	0.291	0.00665987	**
OV	T cell CD4+_TIMER	-0.053	0.388759
PAAD	T cell CD4+_TIMER	0.024	0.750216
PCPG	T cell CD4+_TIMER	0.37	3.19673e-07	***
PRAD	T cell CD4+_TIMER	-0.127	0.00459024	**
READ	T cell CD4+_TIMER	-0.292	0.000145002	***
SARC	T cell CD4+_TIMER	-0.054	0.389731
SKCM	T cell CD4+_TIMER	-0.189	3.61607e-05	***
STAD	T cell CD4+_TIMER	-0.244	1.80964e-06	***
TGCT	T cell CD4+_TIMER	-0.194	0.0243939	*
THCA	T cell CD4+_TIMER	-0.003	0.951659
THYM	T cell CD4+_TIMER	0.478	3.77765e-08	***
UCEC	T cell CD4+_TIMER	-0.106	0.0134653	*
UCS	T cell CD4+_TIMER	0.248	0.0657556
UVM	T cell CD4+_TIMER	-0.155	0.171152
ACC	T cell CD8+_TIMER	0.325	0.00351489	**
BLCA	T cell CD8+_TIMER	0.041	0.411538
BRCA	T cell CD8+_TIMER	-0.248	8.36699e-17	***
CESC	T cell CD8+_TIMER	-0.152	0.0075568	**
CHOL	T cell CD8+_TIMER	-0.02	0.909051
COAD	T cell CD8+_TIMER	-0.18	0.000110587	***
DLBC	T cell CD8+_TIMER	-0.521	0.000149067	***
ESCA	T cell CD8+_TIMER	-0.214	0.00635415	**
GBM	T cell CD8+_TIMER	0.153	0.0614202
HNSC	T cell CD8+_TIMER	0.101	0.0234022	*
KICH	T cell CD8+_TIMER	-0.148	0.239165
KIRC	T cell CD8+_TIMER	-0.048	0.273316
KIRP	T cell CD8+_TIMER	-0.162	0.00587371	**
LGG	T cell CD8+_TIMER	-0.149	0.000765159	***
LIHC	T cell CD8+_TIMER	0.042	0.420943
LUAD	T cell CD8+_TIMER	-0.179	4.58385e-05	***
LUSC	T cell CD8+_TIMER	-0.13	0.00351463	**
MESO	T cell CD8+_TIMER	-0.152	0.161005
OV	T cell CD8+_TIMER	-0.243	6.93088e-05	***
PAAD	T cell CD8+_TIMER	-0.172	0.0216797	*
PCPG	T cell CD8+_TIMER	-0.088	0.237805
PRAD	T cell CD8+_TIMER	-0.505	1.82597e-33	***
READ	T cell CD8+_TIMER	-0.255	0.000968429	***
SARC	T cell CD8+_TIMER	-0.069	0.268141
SKCM	T cell CD8+_TIMER	-0.159	0.000536287	***
STAD	T cell CD8+_TIMER	-0.217	2.32217e-05	***
TGCT	T cell CD8+_TIMER	-0.049	0.575767
THCA	T cell CD8+_TIMER	-0.394	2.85558e-20	***
THYM	T cell CD8+_TIMER	0.423	1.69102e-06	***
UCEC	T cell CD8+_TIMER	-0.047	0.279112
UCS	T cell CD8+_TIMER	-0.345	0.00924897	**
UVM	T cell CD8+_TIMER	0.176	0.117619
