# Supplementary material for: Comprehensive analysis of DTYMK in pan-cancer and verification in lung adenocarcinoma
Source: Biosci Rep. 2022 Oct 18;42(10):BSR20221170. doi: 10.1042/BSR20221170 (PMC9583767; doi:10.1042/BSR20221170)
Supplement: Supplementary Figure S1 and Tables S1-S4 [file BSR-2022-1170_supp.zip › Supplementary table 2.xlsx]

## Sheet: Sheet1
Supplementary Table 2 Association between DTYMK expression level and immune check-points
type	Genes	Cor	pvalue	pstar
ACC	CD274	-0.217	0.0553291
ACC	CTLA4	-0.14	0.217967
ACC	HAVCR2	0.02	0.860314
ACC	LAG3	-0.031	0.7846
ACC	PDCD1	-0.008	0.947117
ACC	PDCD1LG2	-0.183	0.107374
ACC	TIGIT	-0.255	0.0235304	*
ACC	SIGLEC15	-0.131	0.248517
BLCA	CD274	0.062	0.214855
BLCA	CTLA4	0.006	0.897928
BLCA	HAVCR2	0.025	0.618501
BLCA	LAG3	0.119	0.016401	*
BLCA	PDCD1	0.023	0.649533
BLCA	PDCD1LG2	0.051	0.299277
BLCA	TIGIT	-0.039	0.435911
BLCA	SIGLEC15	-0.158	0.00133703	**
BRCA	CD274	-0.166	3.59253e-08	**
BRCA	CTLA4	0.025	0.416593
BRCA	HAVCR2	-0.146	1.33501e-06	**
BRCA	LAG3	0.162	7.72732e-08	**
BRCA	PDCD1	0.093	0.00194659	**
BRCA	PDCD1LG2	-0.194	1.04434e-10	**
BRCA	TIGIT	-0.029	0.342425
BRCA	SIGLEC15	-0.161	7.93932e-08	**
CESC	CD274	-0.344	8.56322e-10	**
CESC	CTLA4	-0.217	0.000132771	**
CESC	HAVCR2	-0.232	4.54554e-05	**
CESC	LAG3	-0.11	0.0551375
CESC	PDCD1	-0.124	0.029926	*
CESC	PDCD1LG2	-0.296	1.54288e-07	**
CESC	TIGIT	-0.241	2.20667e-05	**
CESC	SIGLEC15	-0.027	0.64227
CHOL	CD274	-0.279	0.100113
CHOL	CTLA4	-0.216	0.205111
CHOL	HAVCR2	-0.158	0.356656
CHOL	LAG3	0.029	0.867335
CHOL	PDCD1	-0.099	0.564956
CHOL	PDCD1LG2	-0.382	0.0219638	*
CHOL	TIGIT	-0.22	0.196977
CHOL	SIGLEC15	0.071	0.680661
COAD	CD274	-0.117	0.0123568	*
COAD	CTLA4	-0.151	0.00125283	**
COAD	HAVCR2	-0.126	0.0072409	**
COAD	LAG3	-0.057	0.227295
COAD	PDCD1	-0.088	0.0616788
COAD	PDCD1LG2	-0.149	0.00140647	**
COAD	TIGIT	-0.187	6.23205e-05	**
COAD	SIGLEC15	-0.273	3.85415e-09	**
DLBC	CD274	-0.338	0.0193063	*
DLBC	CTLA4	-0.262	0.0719444
DLBC	HAVCR2	-0.259	0.0760258
DLBC	LAG3	-0.16	0.275388
DLBC	PDCD1	-0.19	0.195843
DLBC	PDCD1LG2	-0.325	0.0244498	*
DLBC	TIGIT	-0.246	0.0914116
DLBC	SIGLEC15	0.034	0.817113
ESCA	CD274	-0.261	0.000827418	**
ESCA	CTLA4	-0.032	0.690106
ESCA	HAVCR2	-0.142	0.0723047
ESCA	LAG3	-0.041	0.604982
ESCA	PDCD1	-0.026	0.741982
ESCA	PDCD1LG2	-0.206	0.00865967	**
ESCA	TIGIT	-0.085	0.28263
ESCA	SIGLEC15	0.126	0.108835
GBM	CD274	-0.282	0.000443617	**
GBM	CTLA4	-0.26	0.00117869	**
GBM	HAVCR2	-0.25	0.00190162	**
GBM	LAG3	-0.031	0.703805
GBM	PDCD1	-0.137	0.09148
GBM	PDCD1LG2	-0.254	0.00157788	**
GBM	TIGIT	-0.243	0.00249249	**
GBM	SIGLEC15	-0.233	0.00379005	**
HNSC	CD274	-0.077	0.0838732
HNSC	CTLA4	0.075	0.0941059
HNSC	HAVCR2	0.037	0.409651
HNSC	LAG3	0.125	0.00513712	**
HNSC	PDCD1	0.044	0.320718
HNSC	PDCD1LG2	-0.087	0.0514538
HNSC	TIGIT	-0.058	0.193468
HNSC	SIGLEC15	-0.036	0.4176
KICH	CD274	-0.123	0.327335
KICH	CTLA4	-0.08	0.528828
KICH	HAVCR2	-0.252	0.0432264	*
KICH	LAG3	0.017	0.895916
KICH	PDCD1	-0.102	0.419147
KICH	PDCD1LG2	-0.093	0.459822
KICH	TIGIT	-0.208	0.0970214
KICH	SIGLEC15	-0.188	0.132983
KIRC	CD274	-0.212	8.79691e-07	**
KIRC	CTLA4	0.062	0.155037
KIRC	HAVCR2	0.113	0.00904746	**
KIRC	LAG3	0.198	4.81622e-06	**
KIRC	PDCD1	0.187	1.53182e-05	**
KIRC	PDCD1LG2	-0.241	2.25311e-08	**
KIRC	TIGIT	0.045	0.304613
KIRC	SIGLEC15	-0.131	0.00246606	**
KIRP	CD274	-0.292	5.33851e-07	**
KIRP	CTLA4	-0.083	0.157562
KIRP	HAVCR2	-0.088	0.135095
KIRP	LAG3	0.048	0.412376
KIRP	PDCD1	0.056	0.34593
KIRP	PDCD1LG2	-0.368	1.53043e-10	**
KIRP	TIGIT	-0.149	0.0116316	*
KIRP	SIGLEC15	-0.3	2.41385e-07	**
LAML	CD274	-0.204	0.0123202	*
LAML	CTLA4	-0.146	0.0743211
LAML	HAVCR2	-0.351	1.14923e-05	**
LAML	LAG3	-0.184	0.023562	*
LAML	PDCD1	0.001	0.987904
LAML	PDCD1LG2	-0.191	0.0190973	*
LAML	TIGIT	-0.173	0.0342011	*
LAML	SIGLEC15	-0.146	0.0738055
LGG	CD274	-0.123	0.00555681	**
LGG	CTLA4	0.13	0.00327662	**
LGG	HAVCR2	0.165	0.000193393	**
LGG	LAG3	0.346	1.04059e-15	**
LGG	PDCD1	0.215	9.24546e-07	**
LGG	PDCD1LG2	0.178	5.23145e-05	**
LGG	TIGIT	-0.136	0.0021058	**
LGG	SIGLEC15	0.027	0.539046
LIHC	CD274	-0.008	0.87325
LIHC	CTLA4	0.303	2.65117e-09	**
LIHC	HAVCR2	0.252	1.00161e-06	**
LIHC	LAG3	0.27	1.43919e-07	**
LIHC	PDCD1	0.287	1.81188e-08	**
LIHC	PDCD1LG2	-0.028	0.593461
LIHC	TIGIT	0.22	2.08256e-05	**
LIHC	SIGLEC15	-0.031	0.55703
LUAD	CD274	-0.021	0.630012
LUAD	CTLA4	-0.102	0.0205429	*
LUAD	HAVCR2	-0.118	0.00764267	**
LUAD	LAG3	0.113	0.0102741	*
LUAD	PDCD1	0.047	0.292507
LUAD	PDCD1LG2	-0.087	0.0478996	*
LUAD	TIGIT	-0.133	0.00264538	**
LUAD	SIGLEC15	0.008	0.849591
LUSC	CD274	-0.177	6.77555e-05	**
LUSC	CTLA4	-0.182	4.22278e-05	**
LUSC	HAVCR2	-0.192	1.57335e-05	**
LUSC	LAG3	-0.034	0.444563
LUSC	PDCD1	-0.118	0.00825647	**
LUSC	PDCD1LG2	-0.178	6.49365e-05	**
LUSC	TIGIT	-0.234	1.34525e-07	**
LUSC	SIGLEC15	-0.165	0.000207468	**
MESO	CD274	0.1	0.361232
MESO	CTLA4	0.006	0.953564
MESO	HAVCR2	0.025	0.820901
MESO	LAG3	0.128	0.240132
MESO	PDCD1	0.092	0.39689
MESO	PDCD1LG2	0.1	0.359772
MESO	TIGIT	-0.054	0.619515
MESO	SIGLEC15	0.081	0.45723
OV	CD274	-0.237	3.98741e-06	**
OV	CTLA4	-0.155	0.00260565	**
OV	HAVCR2	-0.192	0.00019727	**
OV	LAG3	-0.106	0.0413476	*
OV	PDCD1	-0.045	0.383466
OV	PDCD1LG2	-0.172	0.000877295	**
OV	TIGIT	-0.164	0.00141272	**
OV	SIGLEC15	0.055	0.287602
PAAD	CD274	-0.039	0.604065
PAAD	CTLA4	-0.116	0.124191
PAAD	HAVCR2	-0.141	0.0601896
PAAD	LAG3	0.019	0.800343
PAAD	PDCD1	-0.052	0.48667
PAAD	PDCD1LG2	-0.14	0.0616965
PAAD	TIGIT	-0.167	0.0261232	*
PAAD	SIGLEC15	0.164	0.0292575	*
PCPG	CD274	-0.143	0.055357
PCPG	CTLA4	-0.006	0.931796
PCPG	HAVCR2	0.056	0.451955
PCPG	LAG3	-0.007	0.922839
PCPG	PDCD1	-0.025	0.739828
PCPG	PDCD1LG2	-0.034	0.65297
PCPG	TIGIT	0	0.997624
PCPG	SIGLEC15	-0.02	0.784743
PRAD	CD274	-0.402	2.2e-116	**
PRAD	CTLA4	-0.093	0.0376356	*
PRAD	HAVCR2	-0.143	0.00141884	**
PRAD	LAG3	-0.028	0.531979
PRAD	PDCD1	-0.088	0.0493777	*
PRAD	PDCD1LG2	-0.345	3.64993e-15	**
PRAD	TIGIT	-0.185	3.35138e-05	**
PRAD	SIGLEC15	-0.247	2.46135e-08	**
READ	CD274	-0.155	0.0473403	*
READ	CTLA4	-0.179	0.0214827	*
READ	HAVCR2	-0.189	0.0150126	*
READ	LAG3	-0.145	0.0632649
READ	PDCD1	-0.187	0.0163054	*
READ	PDCD1LG2	-0.227	0.00349509	**
READ	TIGIT	-0.299	0.000105442	**
READ	SIGLEC15	-0.292	0.00015137	**
SARC	CD274	0.006	0.927514
SARC	CTLA4	0.033	0.601646
SARC	HAVCR2	0.037	0.555377
SARC	LAG3	0.006	0.9291
SARC	PDCD1	-0.038	0.54588
SARC	PDCD1LG2	0.082	0.184997
SARC	TIGIT	-0.086	0.165792
SARC	SIGLEC15	0.158	0.0106982	*
SKCM	CD274	-0.102	0.0276294	*
SKCM	CTLA4	-0.027	0.566134
SKCM	HAVCR2	-0.163	0.000406576	**
SKCM	LAG3	-0.151	0.00101078	**
SKCM	PDCD1	-0.159	0.000563617	**
SKCM	PDCD1LG2	-0.217	2.24559e-06	**
SKCM	TIGIT	-0.181	7.93149e-05	**
SKCM	SIGLEC15	0.042	0.360827
STAD	CD274	-0.064	0.219019
STAD	CTLA4	-0.032	0.531629
STAD	HAVCR2	-0.172	0.000816762	**
STAD	LAG3	0.014	0.790205
STAD	PDCD1	-0.039	0.448829
STAD	PDCD1LG2	-0.278	4.81679e-08	**
STAD	TIGIT	-0.219	1.92749e-05	**
STAD	SIGLEC15	-0.169	0.00102915	**
TGCT	CD274	-0.13	0.134681
TGCT	CTLA4	-0.182	0.0354677	*
TGCT	HAVCR2	-0.201	0.0201247	*
TGCT	LAG3	-0.235	0.00643368	**
TGCT	PDCD1	-0.205	0.0178133	*
TGCT	PDCD1LG2	-0.218	0.0115186	*
TGCT	TIGIT	-0.231	0.00736486	**
TGCT	SIGLEC15	-0.162	0.0620772
THCA	CD274	-0.186	2.44561e-05	**
THCA	CTLA4	-0.021	0.640639
THCA	HAVCR2	-0.103	0.0199471	*
THCA	LAG3	-0.008	0.860679
THCA	PDCD1	0.042	0.339694
THCA	PDCD1LG2	-0.143	0.00117199	**
THCA	TIGIT	-0.076	0.0879655
THCA	SIGLEC15	0.042	0.341526
THYM	CD274	-0.291	0.00139691	**
THYM	CTLA4	-0.302	0.000869828	**
THYM	HAVCR2	-0.435	9.99528e-07	**
THYM	LAG3	-0.291	0.00136471	**
THYM	PDCD1	0.54	2.66413e-10	**
THYM	PDCD1LG2	-0.112	0.222925
THYM	TIGIT	-0.398	8.78236e-06	**
THYM	SIGLEC15	-0.401	7.26326e-06	**
UCEC	CD274	-0.11	0.0102228	*
UCEC	CTLA4	-0.097	0.0244431	*
UCEC	HAVCR2	-0.099	0.0216336	*
UCEC	LAG3	0.116	0.00660544	**
UCEC	PDCD1	-0.03	0.491737
UCEC	PDCD1LG2	-0.017	0.697103
UCEC	TIGIT	-0.013	0.761491
UCEC	SIGLEC15	-0.062	0.149735
UCS	CD274	-0.099	0.466007
UCS	CTLA4	-0.016	0.907453
UCS	HAVCR2	-0.139	0.304717
UCS	LAG3	0.221	0.102319
UCS	PDCD1	0.189	0.163253
UCS	PDCD1LG2	-0.206	0.127249
UCS	TIGIT	-0.054	0.693759
UCS	SIGLEC15	-0.007	0.958191
UVM	CD274	0.083	0.465922
UVM	CTLA4	0.238	0.033757	*
UVM	HAVCR2	0.356	0.00125462	**
UVM	LAG3	0.534	5.16622e-07	**
UVM	PDCD1	0.47	1.08088e-05	**
UVM	PDCD1LG2	-0.051	0.649724
UVM	TIGIT	0.381	0.000485541	**
UVM	SIGLEC15	-0.229	0.0414765	*
