# Supplementary material for: Comprehensive analysis of DTYMK in pan-cancer and verification in lung adenocarcinoma
Source: Biosci Rep. 2022 Oct 18;42(10):BSR20221170. doi: 10.1042/BSR20221170 (PMC9583767; doi:10.1042/BSR20221170)
Supplement: Supplementary Figure S1 and Tables S1-S4 [file BSR-2022-1170_supp.zip › Supplementary table 3.xlsx]

## Sheet: Sheet1
supplementary Table 3 Association between DTYMK expression level and TMB
type	cor	p.value
LUAD	0.388	0
LGG	0.338	8.62e-15
STAD	0.355	3.11e-12
BRCA	0.181	9.7e-09
LUSC	0.237	2.6e-07
UCEC	0.222	4.28e-07
THYM	-0.427	2.24e-06
PAAD	0.349	6.93e-06
PRAD	0.198	1.18e-05
KIRC	0.205	0.000107551
SKCM	0.147	0.00150148
BLCA	0.156	0.00172093
ACC	0.332	0.00314349
THCA	0.129	0.00465056
CHOL	0.443	0.00733209
MESO	0.259	0.0207035
KICH	0.284	0.0230315
SARC	0.128	0.0540523
LIHC	0.091	0.106409
KIRP	0.092	0.127509
GBM	0.12	0.144102
READ	0.118	0.198222
UVM	-0.138	0.22108
CESC	-0.091	0.26863
DLBC	0.154	0.361101
PCPG	-0.065	0.390442
TGCT	0.075	0.401463
LAML	0.078	0.428825
HNSC	-0.036	0.432482
COAD	0.035	0.513996
UCS	0.023	0.865146
OV	-0.009	0.887141
ESCA	0.002	0.97759
