# Supplementary material for: Comprehensive analysis of DTYMK in pan-cancer and verification in lung adenocarcinoma
Source: Biosci Rep. 2022 Oct 18;42(10):BSR20221170. doi: 10.1042/BSR20221170 (PMC9583767; doi:10.1042/BSR20221170)
Supplement: Supplementary Figure S1 and Tables S1-S4 [file BSR-2022-1170_supp.zip › Supplementary table 4.xlsx]

## Sheet: Sheet1
Supplementary Table 4 Association between DTYMK expression level and MSI status
type	cor	p.value
UCEC	0.312	1.35e-13
STAD	0.283	2.56e-08
PRAD	0.148	0.000931295
LIHC	0.168	0.00116384
KIRC	0.156	0.0042474
UVM	0.209	0.062739
SARC	0.102	0.105342
CHOL	0.272	0.109148
PAAD	0.115	0.127847
DLBC	0.209	0.153636
READ	-0.109	0.182198
MESO	0.139	0.212588
THCA	0.054	0.22899
BLCA	0.058	0.23982
COAD	-0.053	0.278681
LAML	-0.078	0.410882
KIRP	-0.044	0.454907
KICH	0.086	0.496644
ACC	-0.075	0.512813
GBM	-0.053	0.514943
ESCA	0.03	0.702532
SKCM	0.017	0.708886
THYM	-0.034	0.715149
OV	0.021	0.72245
HNSC	-0.015	0.733872
UCS	0.042	0.7597
PCPG	0.019	0.79826
CESC	0.011	0.851094
BRCA	-0.005	0.877488
TGCT	0.01	0.912257
LUAD	-0.004	0.92913
LGG	0.004	0.929815
LUSC	0.002	0.964803
